# Supplementary material for: Survey of the fecal microbiota of indigenous small ruminants living in different areas of Guizhou
Source: Front Microbiol. 2024 Aug 8;15:1415230. doi: 10.3389/fmicb.2024.1415230 (PMC11340823; doi:10.3389/fmicb.2024.1415230)
Supplement: Supplementary file 1 [file Table_1.XLSX]

## Sheet: Table S1
Table S1. Taxonomic profiles at the phylum level in small ruminants across herds.
Phylum	L		M		H		SEM
	F	M	F	M	F	M
Actinobacteriota	0.003	0.01	0.02	0.02	0.03	0.01	0.002
Bacteroidota	0.13	0.13	0.14	0.14	0.15	0.19	0.005
Cyanobacteria	0.001	0.001	0.001	0.001	0	0	0.0001
Desulfobacterota	0.001	0.002	0.001	0.001	0.001	0.002	0.0001
Fibrobacterota	0.002	0.001	0.001	0.004	0.002	0.004	0.0004
Firmicutes	0.82	0.81	0.8	0.81	0.75	0.75	0.007
Patescibacteria	0.005	0.01	0.003	0.003	0.01	0.007	0.001
Proteobacteria	0.01	0.01	0.004	0.004	0.01	0.002	0.003
Spirochaetota	0.02	0.02	0.01	0.01	0.03	0.03	0.002
Verrucomicrobiota	0.01	0.01	0.13	0.006	0.002	0.004	0.001
Others	0.08	0.07	0.03	0.04	0.16	0.14	0.01

## Sheet: Table S2
Table S2. Taxonomic profiles at the genus level in small ruminants across herds.
Genus	L		Mean	M		Mean	H		Mean	SEM
	F	M		F	M		F	M
d__Bacteria;p__Firmicutes;c__Clostridia;o__Oscillospirales;f__Oscillospiraceae;g__UCG-005	0.137479	0.123778	0.130926	0.157444	0.16338	0.160412	0.0773325	0.0826701	0.0791625	0.00460909
d__Bacteria;p__Firmicutes;c__Clostridia;o__Christensenellales;f__Christensenellaceae;g__Christensenellaceae_R-7_group	0.153072	0.111726	0.133298	0.0881822	0.0942378	0.09121	0.122228	0.108338	0.117466	0.00366273
d__Bacteria;p__Firmicutes;c__Clostridia;o__Lachnospirales;f__Lachnospiraceae;__	0.0744312	0.0663712	0.0705764	0.0577133	0.056381	0.0570472	0.0416559	0.059417	0.0477454	0.00201523
d__Bacteria;p__Firmicutes;c__Clostridia;o__Oscillospirales;f__UCG-010;g__UCG-010	0.0437772	0.029693	0.0370413	0.0438855	0.0376305	0.040758	0.0318209	0.0350379	0.0329238	0.00132197
d__Bacteria;p__Firmicutes;c__Clostridia;o__Oscillospirales;f__[Eubacterium]_coprostanoligenes_group;g__[Eubacterium]_coprostanoligenes_group	0.0313205	0.0283785	0.0299135	0.0610471	0.0542116	0.0576293	0.0207887	0.0207527	0.0207764	0.00205772
d__Bacteria;p__Firmicutes;c__Clostridia;o__Clostridia_UCG-014;f__Clostridia_UCG-014;g__Clostridia_UCG-014	0.0327078	0.0339369	0.0332957	0.0413314	0.0627664	0.0520489	0.0197172	0.0174499	0.0189399	0.00221751
d__Bacteria;p__Bacteroidota;c__Bacteroidia;o__Bacteroidales;f__Rikenellaceae;g__Rikenellaceae_RC9_gut_group	0.0254265	0.0217966	0.0236905	0.033549	0.0328122	0.0331806	0.0276659	0.0375705	0.0310618	0.00167156
d__Bacteria;p__Firmicutes;c__Clostridia;o__Peptostreptococcales-Tissierellales;f__Peptostreptococcaceae;g__Romboutsia	0.0129611	0.0163949	0.0146033	0.0310187	0.0152145	0.0231166	0.049194	0.0364007	0.0448077	0.00219911
d__Bacteria;p__Firmicutes;c__Clostridia;o__Monoglobales;f__Monoglobaceae;g__Monoglobus	0.0261487	0.0257539	0.0259599	0.0406002	0.0341823	0.0373913	0.012695	0.0166187	0.0140403	0.00135013
d__Bacteria;p__Firmicutes;c__Clostridia;o__Clostridiales;f__Clostridiaceae;g__Clostridium_sensu_stricto_1	0.00473797	0.00176485	0.00331604	0.00222389	0.000653725	0.00143881	0.0623829	0.0465197	0.0569441	0.00371393
d__Bacteria;p__Bacteroidota;c__Bacteroidia;o__Bacteroidales;f__Bacteroidaceae;g__Bacteroides	0.0299308	0.0293584	0.0296571	0.029435	0.0283036	0.0288693	0.0104475	0.0158364	0.0122952	0.00136693
d__Bacteria;p__Firmicutes;c__Clostridia;o__Oscillospirales;f__Ruminococcaceae;g__Ruminococcus	0.0377654	0.0364821	0.0371517	0.0191788	0.019488	0.0193334	0.0144244	0.012588	0.0137948	0.00131236
d__Bacteria;p__Firmicutes;c__Bacilli;o__Erysipelotrichales;f__Erysipelotrichaceae;g__Turicibacter	0.0103487	0.00527575	0.00792253	0.00672012	0.00274006	0.00473009	0.0433478	0.0482041	0.0450128	0.00279165
d__Bacteria;p__Spirochaetota;c__Spirochaetia;o__Spirochaetales;f__Spirochaetaceae;g__Treponema	0.022056	0.0179	0.0200683	0.011602	0.0142833	0.0129427	0.0296729	0.0263302	0.0285268	0.00176963
d__Bacteria;p__Firmicutes;c__Clostridia;o__Oscillospirales;f__Oscillospiraceae;g__NK4A214_group	0.0164208	0.0141592	0.0153391	0.0258	0.0263912	0.0260956	0.0191629	0.0186973	0.0190033	0.000717487
d__Bacteria;p__Firmicutes;c__Clostridia;o__Oscillospirales;f__Oscillospiraceae;__	0.0124718	0.0161028	0.0142084	0.0243428	0.0356802	0.0300115	0.0125076	0.0103405	0.0117646	0.00109706
d__Bacteria;p__Firmicutes;c__Clostridia;o__Oscillospirales;f__Oscillospiraceae;g__UCG-002	0.0161153	0.02043	0.0181789	0.0187561	0.0162423	0.0174992	0.0156429	0.0176189	0.0163204	0.000505362
d__Bacteria;p__Firmicutes;c__Bacilli;o__Bacillales;f__Bacillaceae;g__Bacillus	0.0306484	0.0722939	0.0505658	0	0	0	0.00869674	0.0141516	0.010567	0.00316336
d__Bacteria;p__Bacteroidota;c__Bacteroidia;o__Bacteroidales;f__Rikenellaceae;g__Alistipes	0.0141661	0.0100303	0.0121881	0.0211211	0.0171268	0.0191239	0.0132573	0.0118406	0.0127716	0.000746456
d__Bacteria;p__Firmicutes;c__Clostridia;o__Peptostreptococcales-Tissierellales;f__Anaerovoracaceae;g__Family_XIII_AD3011_group	0.0166976	0.0173248	0.0169976	0.0140214	0.0135609	0.0137912	0.0110989	0.0101341	0.0107681	0.000448152
d__Bacteria;p__Firmicutes;c__Bacilli;o__RF39;f__RF39;g__RF39	0.0121267	0.00754596	0.00993591	0.020004	0.0264542	0.0232291	0.00606826	0.00572303	0.00594989	0.00106343
d__Bacteria;p__Firmicutes;c__Clostridia;__;__;__	0.0125593	0.0126589	0.0126069	0.0158915	0.0186614	0.0172764	0.00699431	0.00716763	0.00705374	0.000664342
d__Bacteria;p__Firmicutes;c__Clostridia;o__Lachnospirales;f__Lachnospiraceae;g__Lachnospiraceae_NK3A20_group	0.0065412	0.013894	0.0100577	0.0136328	0.0157932	0.014713	0.00967313	0.00881443	0.00937871	0.000896552
d__Bacteria;p__Firmicutes;c__Clostridia;o__Oscillospirales;f__Ruminococcaceae;g__uncultured	0.0119849	0.0105519	0.0112996	0.0138527	0.0181425	0.0159976	0.00567511	0.00706306	0.00615098	0.000630368
d__Bacteria;p__Bacteroidota;c__Bacteroidia;o__Bacteroidales;f__F082;g__F082	0.0045002	0.00206314	0.00333465	0.00119442	0.0024225	0.00180846	0.0279432	0.0171859	0.024255	0.001529
d__Bacteria;p__Firmicutes;c__Clostridia;o__Oscillospirales;f__Butyricicoccaceae;g__UCG-009	0.0128555	0.0115892	0.0122499	0.00836271	0.00555414	0.00695842	0.0131509	0.012553	0.0129459	0.000465395
d__Bacteria;p__Firmicutes;c__Clostridia;o__Peptostreptococcales-Tissierellales;f__Peptostreptococcaceae;__	0.0034765	0.00454645	0.00398822	0.0133984	0.00538609	0.00939224	0.0131844	0.0138865	0.0134251	0.000715305
d__Bacteria;p__Bacteroidota;c__Bacteroidia;o__Bacteroidales;f__Prevotellaceae;g__Prevotellaceae_UCG-003	0.00796362	0.0119014	0.0098469	0.0083159	0.00835193	0.00833391	0.00713792	0.0122741	0.0088989	0.000801311
d__Bacteria;p__Firmicutes;c__Clostridia;o__Peptostreptococcales-Tissierellales;f__Peptostreptococcaceae;g__Paeniclostridium	0.00235797	0.00386928	0.00308077	0.00287813	0.00121571	0.00204692	0.020237	0.014686	0.0183338	0.000981462
d__Bacteria;p__Firmicutes;c__Bacilli;o__Bacillales;f__Planococcaceae;g__Lysinibacillus	0.00341174	0.00614731	0.00472006	0	0	0	0.0117896	0.0281005	0.0173819	0.00163307
d__Bacteria;p__Bacteroidota;c__Bacteroidia;o__Bacteroidales;f__Prevotellaceae;g__Prevotellaceae_UCG-001	0.00415778	0.00559887	0.004847	0.00225197	0.00693355	0.00459276	0.0081186	0.0188252	0.0117894	0.00108291
d__Bacteria;p__Bacteroidota;c__Bacteroidia;o__Bacteroidales;f__Bacteroidales_BS11_gut_group;g__Bacteroidales_BS11_gut_group	0	0	0	0	0	0	0.0129912	0.0272735	0.017888	0.00166304
d__Bacteria;p__Patescibacteria;c__Saccharimonadia;o__Saccharimonadales;f__Saccharimonadaceae;g__Candidatus_Saccharimonas	0.00498703	0.00981501	0.00729607	0.00329692	0.00298602	0.00314147	0.0105352	0.00745281	0.00947837	0.000994346
d__Bacteria;p__Bacteroidota;c__Bacteroidia;o__Bacteroidales;f__Prevotellaceae;g__Prevotellaceae_UCG-004	0.00676999	0.0125595	0.00953887	0.00667554	0.00823537	0.00745546	0.00254137	0.00508338	0.00341292	0.000713712
d__Bacteria;p__Proteobacteria;c__Gammaproteobacteria;o__Enterobacterales;f__Enterobacteriaceae;g__Escherichia-Shigella	0.00553204	0.00909186	0.00723456	0.00209117	0.00347926	0.00278521	0.0129887	0.000284174	0.00863288	0.00263046
d__Bacteria;p__Verrucomicrobiota;c__Verrucomicrobiae;o__Verrucomicrobiales;f__Akkermansiaceae;g__Akkermansia	0.00920124	0.0118295	0.0104582	0.011584	0.00503075	0.00830737	0.000815247	0.00241952	0.00136528	0.000842702
d__Bacteria;p__Bacteroidota;c__Bacteroidia;o__Bacteroidales;f__uncultured;g__uncultured	0.00560109	0.00827958	0.00688211	0.00584662	0.00732014	0.00658338	0.00326542	0.00546599	0.0040199	0.000462704
d__Bacteria;p__Bacteroidota;c__Bacteroidia;o__Bacteroidales;f__Rikenellaceae;g__dgA-11_gut_group	0.00592831	0.00445072	0.00522164	0.0042143	0.00456647	0.00439038	0.00653947	0.00820572	0.00711076	0.000322489
d__Bacteria;p__Bacteroidota;c__Bacteroidia;o__Bacteroidales;f__Prevotellaceae;__	0.00835953	0.00619516	0.00732439	0.00838339	0.00595901	0.0071712	0.00172465	0.00145701	0.00163289	0.000690341
d__Bacteria;p__Bacteroidota;c__Bacteroidia;o__Bacteroidales;f__Prevotellaceae;g__Prevotella	0.00211973	0.0061301	0.00403774	0.00387422	0.0039649	0.00391956	0.00714797	0.00461566	0.00627975	0.00102717
d__Bacteria;p__Firmicutes;c__Negativicutes;o__Acidaminococcales;f__Acidaminococcaceae;g__Phascolarctobacterium	0.0045569	0.00400484	0.00429287	0.00486946	0.00302229	0.00394588	0.00553985	0.00660025	0.00590342	0.000383357
d__Bacteria;p__Firmicutes;c__Clostridia;o__Lachnospirales;f__Lachnospiraceae;g__Lachnospiraceae_UCG-010	0.00295501	0.00378322	0.00335111	0.00417873	0.00486083	0.00451978	0.00432071	0.00519473	0.00462037	0.000205325
d__Bacteria;p__Actinobacteriota;c__Actinobacteria;o__Streptomycetales;f__Streptomycetaceae;g__Streptomyces	0	0	0	0	0	0	0.0151141	0.0023809	0.0107484	0.00125565
d__Bacteria;p__Firmicutes;c__Clostridia;o__Oscillospirales;f__Ruminococcaceae;__	0.0050229	0.00425579	0.00465602	0.00377816	0.00393359	0.00385587	0.00301543	0.00333144	0.00312377	0.000259354
d__Bacteria;p__Bacteroidota;c__Bacteroidia;o__Bacteroidales;f__p-251-o5;g__p-251-o5	0.00382587	0.00540626	0.00458171	0.000802692	0.00148986	0.00114627	0.00579067	0.00389914	0.00514215	0.000393097
d__Bacteria;p__Firmicutes;c__Clostridia;o__Clostridia;f__Hungateiclostridiaceae;__	0.00357674	0.00274361	0.00317829	0.00643152	0.00640312	0.00641732	0.00126119	0.000970377	0.00116148	0.000314809
d__Bacteria;p__Bacteroidota;c__Bacteroidia;o__Bacteroidales;f__Muribaculaceae;g__Muribaculaceae	0.00468552	0.00332227	0.00403353	0.00318338	0.00218344	0.00268341	0.00326965	0.00492488	0.00383716	0.000316302
d__Bacteria;p__Firmicutes;c__Clostridia;o__Peptococcales;f__Peptococcaceae;g__uncultured	0.00390794	0.00324568	0.0035912	0.00441524	0.00398605	0.00420065	0.00147726	0.00171476	0.00155869	0.000179208
d__Bacteria;p__Firmicutes;c__Clostridia;o__Oscillospirales;__;__	0.00383688	0.0032407	0.00355175	0.0032169	0.00279504	0.00300597	0.00252286	0.00249473	0.00251322	0.00016537
d__Bacteria;p__Firmicutes;c__Clostridia;o__Oscillospirales;f__Ruminococcaceae;g__Candidatus_Soleaferrea	0.00453767	0.00406038	0.0043094	0.0030978	0.00203318	0.00256549	0.00228942	0.00257717	0.00238808	0.000162747
d__Bacteria;p__Firmicutes;c__Bacilli;o__Paenibacillales;f__Paenibacillaceae;g__Paenibacillus	0.000907113	0.00133041	0.00110956	0	0	0	0.00751836	0.00541972	0.00679883	0.000446941
d__Bacteria;p__Firmicutes;c__Clostridia;o__Lachnospirales;f__Lachnospiraceae;g__Roseburia	0.00370905	0.0030225	0.0033807	0.00296409	0.001128	0.00204604	0.00318005	0.00247785	0.0029393	0.000290194
d__Bacteria;p__Firmicutes;c__Bacilli;o__Bacillales;f__Planococcaceae;g__Psychrobacillus	0	0	0	0	0	0	0.00796227	0.00425147	0.00669	0.000587834
d__Bacteria;p__Firmicutes;c__Bacilli;o__Lactobacillales;f__Enterococcaceae;g__Enterococcus	0.00892213	0.0111937	0.0100086	0	0	0	0	0	0	0.00158953
d__Bacteria;p__Firmicutes;c__Bacilli;o__Bacillales;f__Planococcaceae;g__Solibacillus	0.000915835	0.00255091	0.00169783	0	0	0	0.00322803	0.00965322	0.00543095	0.00084364
d__Bacteria;p__Bacteroidota;c__Bacteroidia;o__Bacteroidales;f__p-2534-18B5_gut_group;g__p-2534-18B5_gut_group	0	0	0	0.00711202	0.00694213	0.00702708	0	0	0	0.000733412
d__Bacteria;p__Bacteroidota;c__Bacteroidia;o__Bacteroidales;f__Bacteroidales_RF16_group;g__Bacteroidales_RF16_group	0	0	0	0.00210763	0.00264804	0.00237784	0.00378611	0.00444044	0.00401045	0.000305812
d__Bacteria;p__Firmicutes;c__Bacilli;o__Bacillales;f__Planococcaceae;g__Rummeliibacillus	0	0	0	0	0	0	0.00835132	0.000988634	0.00582697	0.000704217
d__Bacteria;p__Actinobacteriota;c__Coriobacteriia;o__Coriobacteriales;f__Eggerthellaceae;g__DNF00809	0	0	0	0.00343842	0.0042852	0.00386181	0.00184105	0.00250327	0.0020681	0.000315611
d__Bacteria;p__Bacteroidota;c__Bacteroidia;o__Bacteroidales;f__Bacteroidales_UCG-001;g__Bacteroidales_UCG-001	0	0	0	0	0	0	0.00527572	0.00575112	0.00543872	0.000460307
d__Bacteria;p__Fibrobacterota;c__Fibrobacteria;o__Fibrobacterales;f__Fibrobacteraceae;g__Fibrobacter	0.00184096	0.000879569	0.00138116	0.000917218	0.00395139	0.0024343	0.00161888	0.00355905	0.00228408	0.000389365
d__Bacteria;p__Actinobacteriota;c__Coriobacteriia;o__Coriobacteriales;f__Eggerthellaceae;g__Parvibacter	0	0	0	0.0061169	0.00253351	0.00432521	0.00122247	0.00152402	0.00132586	0.000390857
d__Bacteria;p__Firmicutes;c__Clostridia;o__Lachnospirales;f__Lachnospiraceae;g__[Eubacterium]_ruminantium_group	0.00510107	0.00361564	0.00439065	0	0	0	0.0016275	0.00196648	0.00174372	0.000285747
d__Bacteria;p__Firmicutes;c__Clostridia;o__uncultured;f__uncultured;g__uncultured	0.00375046	0.00353836	0.00364902	0.00157162	0.0032262	0.00239891	0	0	0	0.000268081
d__Bacteria;p__Firmicutes;c__Clostridia;o__Lachnospirales;f__Lachnospiraceae;g__Acetitomaculum	0.00154971	0.00211539	0.00182025	0.00368683	0.00373626	0.00371154	0	0	0	0.000285005
d__Bacteria;p__Firmicutes;c__Clostridia;o__Lachnospirales;f__Lachnospiraceae;g__Frisingicoccus	0	0	0	0.00172149	0.00198797	0.00185473	0.00219794	0.00303967	0.00248653	0.00016505
d__Bacteria;p__Actinobacteriota;c__Actinobacteria;o__Corynebacteriales;f__Corynebacteriaceae;g__Corynebacterium	0	0	0	0	0	0	0.00572416	0.000744028	0.00401668	0.000479552
d__Bacteria;p__Firmicutes;c__Clostridia;o__Peptostreptococcales-Tissierellales;f__Anaerovoracaceae;g__Mogibacterium	0.0014555	0.00170993	0.00157719	0.000780414	0.00129071	0.00103556	0.00228378	0.00148321	0.0020093	0.000125551
d__Bacteria;p__Firmicutes;c__Clostridia;o__Lachnospirales;f__Lachnospiraceae;g__Dorea	0.00280947	0.00335613	0.00307091	0.00199096	0.00225592	0.00212344	0	0	0	0.000195942
d__Bacteria;p__Firmicutes;c__Clostridia;o__Clostridia;f__Hungateiclostridiaceae;g__Saccharofermentans	0	0	0	0	0	0	0.00390522	0.0039436	0.00391838	0.000306546
d__Bacteria;p__Firmicutes;c__Bacilli;o__Lactobacillales;f__Streptococcaceae;g__Streptococcus	8.38045e-05	0.0122729	0.00591337	0	0	0	0	0	0	0.00136697
d__Bacteria;p__Firmicutes;c__Clostridia;o__Oscillospirales;f__Oscillospiraceae;g__Oscillibacter	0.0015543	0.000704708	0.00114797	0.00134171	0.00125901	0.00130036	0.00173189	0.00164429	0.00170185	0.000112799
d__Bacteria;p__Firmicutes;c__Clostridia;o__Lachnospirales;f__Lachnospiraceae;g__Lachnospiraceae_UCG-001	0.00166189	0.00198157	0.00181478	0.00271228	0.00230944	0.00251086	0	0	0	0.000160855
d__Bacteria;p__Firmicutes;c__Clostridia;o__Oscillospirales;f__Oscillospiraceae;g__uncultured	0.00229659	0.00159405	0.00196059	0.00127759	0.00116097	0.00121928	0.0011091	0.00101818	0.00107793	0.000106819
d__Bacteria;p__Firmicutes;c__Clostridia;o__Lachnospirales;f__Lachnospiraceae;g__Lachnospiraceae_AC2044_group	0	0	0	0	0	0	0.00397893	0.00248892	0.00346807	0.000507101
d__Bacteria;p__Firmicutes;c__Clostridia;o__Lachnospirales;f__Lachnospiraceae;g__Cellulosilyticum	0	0	0	0	0	0	0.00379734	0.00272275	0.00342891	0.000277623
d__Bacteria;p__Firmicutes;c__Clostridia;o__Clostridiales;f__Clostridiaceae;g__Clostridium_sensu_stricto_6	0	0	0	0	0	0	0.00256786	0.00361971	0.0029285	0.000325148
d__Bacteria;p__Firmicutes;c__Clostridia;o__Peptostreptococcales-Tissierellales;f__Anaerovoracaceae;g__[Eubacterium]_brachy_group	0.00142223	0.000829502	0.00113875	0.00223526	0.00219264	0.00221395	0	0	0	0.000137797
d__Bacteria;p__Firmicutes;c__Clostridia;o__Oscillospirales;f__Ruminococcaceae;g__Ruminococcaceae	0.00152152	0.00227318	0.00188101	0.00162458	0.00170098	0.00166278	0	0	0	0.00014291
d__Bacteria;p__Firmicutes;c__Clostridia;o__Oscillospirales;f__Ruminococcaceae;g__[Eubacterium]_siraeum_group	0.00188835	0.00194487	0.00191538	0.00141939	0.00160255	0.00151097	0	0	0	0.000140917
d__Bacteria;p__Firmicutes;c__Clostridia;o__Peptostreptococcales-Tissierellales;f__Anaerovoracaceae;g__[Eubacterium]_nodatum_group	0.0016558	0.00191671	0.00178058	0.00127832	0.0017221	0.00150021	0	0	0	0.00012254
d__Bacteria;p__Firmicutes;c__Clostridia;o__Lachnospirales;f__Defluviitaleaceae;g__Defluviitaleaceae_UCG-011	0.001215	0.000890253	0.00105969	0	0	0	0.00185353	0.00149395	0.00173024	9.53348e-05
d__Bacteria;p__Verrucomicrobiota;c__Kiritimatiellae;o__WCHB1-41;f__WCHB1-41;g__WCHB1-41	0	0	0	0.00132167	0.000622025	0.000971845	0.0014513	0.00140117	0.00143411	0.000172612
d__Bacteria;p__Firmicutes;c__Clostridia;o__Lachnospirales;f__Lachnospiraceae;g__Shuttleworthia	0	0	0	0.00149881	0.00345968	0.00247925	0	0	0	0.000186235
d__Bacteria;p__Firmicutes;c__Clostridia;o__Peptostreptococcales-Tissierellales;f__Anaerovoracaceae;__	0.00167361	0.00164235	0.00165866	0	0	0	0.00117596	0.00110499	0.00115163	8.43306e-05
d__Bacteria;p__Firmicutes;c__Clostridia;o__Lachnospirales;f__Lachnospiraceae;g__Blautia	0.00130268	0.00102722	0.00117094	0.00172622	0.00130648	0.00151635	0	0	0	0.000112761
d__Bacteria;p__Firmicutes;c__Clostridia;o__Christensenellales;f__Christensenellaceae;__	0.00114094	0.000928418	0.0010393	0	0	0	0.00161699	0.00105398	0.00142396	9.27935e-05
d__Bacteria;p__Actinobacteriota;c__Coriobacteriia;o__Coriobacteriales;f__Eggerthellaceae;g__uncultured	0.000775845	0.00126392	0.00100927	0.00124759	0.000840431	0.00104401	0	0	0	7.17113e-05
d__Bacteria;p__Bacteroidota;c__Bacteroidia;o__Bacteroidales;f__M2PB4-65_termite_group;g__M2PB4-65_termite_group	0.00290168	0.0019137	0.00242917	0	0	0	0	0	0	0.000159818
d__Bacteria;p__Actinobacteriota;c__Actinobacteria;o__Micrococcales;f__Micrococcaceae;g__Arthrobacter	0	0	0	0	0	0	0.0020791	0.000558134	0.00155763	0.000163512
d__Bacteria;p__Firmicutes;c__Clostridia;o__Lachnospirales;f__Lachnospiraceae;g__Marvinbryantia	0	0	0	0.00244423	0.000902695	0.00167346	0	0	0	0.000182819
d__Bacteria;p__Actinobacteriota;c__Coriobacteriia;o__Coriobacteriales;f__uncultured;g__uncultured	0	0	0	0.00105525	0.00210144	0.00157834	0	0	0	0.00013556
d__Bacteria;p__Actinobacteriota;c__Coriobacteriia;o__Coriobacteriales;f__Atopobiaceae;g__Olsenella	0	0	0	0.00145654	0.00168312	0.00156983	0	0	0	0.000137431
d__Bacteria;p__Actinobacteriota;c__Actinobacteria;o__Corynebacteriales;f__Nocardiaceae;g__Rhodococcus	0	0	0	0	0	0	0.00206884	0.000102526	0.00139468	0.000215349
d__Bacteria;p__Firmicutes;c__Clostridia;o__Lachnospirales;f__Lachnospiraceae;g__[Ruminococcus]_gauvreauii_group	0	0	0	0.000975676	0.00158773	0.0012817	0	0	0	0.000104775
d__Bacteria;p__Firmicutes;c__Bacilli;o__Bacillales;f__Planococcaceae;__	0	0	0	0	0	0	0.000967675	0.00135863	0.00110172	7.7641e-05
d__Bacteria;p__Firmicutes;c__Clostridia;o__Peptostreptococcales-Tissierellales;f__Anaerovoracaceae;g__Anaerovorax	0.00143857	0.00188267	0.00165096	0	0	0	0	0	0	8.48239e-05
d__Bacteria;p__Firmicutes;c__Clostridia;o__Oscillospirales;f__Oscillospiraceae;g__Colidextribacter	0	0	0	0	0	0	0.00098521	0.0011697	0.00104846	7.18989e-05
d__Bacteria;p__Bacteroidota;c__Bacteroidia;o__Bacteroidales;f__Bacteroidetes_BD2-2;g__Bacteroidetes_BD2-2	0	0	0	0	0	0	0.00102356	0.000974193	0.00100663	0.000147171
d__Bacteria;p__Firmicutes;c__Negativicutes;o__Veillonellales-Selenomonadales;f__Selenomonadaceae;g__Quinella	0	0	0	0	0	0	0.000352811	0.00223428	0.000997888	0.000143486
d__Bacteria;p__Desulfobacterota;c__Desulfuromonadia;o__Bradymonadales;f__Bradymonadales;g__Bradymonadales	0	0	0	0	0	0	0.000736221	0.00144744	0.000980069	0.000109655
d__Bacteria;p__Desulfobacterota;c__Desulfovibrionia;o__Desulfovibrionales;f__Desulfovibrionaceae;g__Desulfovibrio	0.00100244	0.00186291	0.00141397	0	0	0	0	0	0	0.000100777
d__Bacteria;p__Bacteroidota;c__Bacteroidia;o__Bacteroidales;f__Barnesiellaceae;g__uncultured	0	0	0	0.0013412	0.000683174	0.00101219	0	0	0	9.5803e-05
d__Bacteria;p__Firmicutes;c__Clostridia;o__Clostridia;f__Hungateiclostridiaceae;g__Ruminiclostridium	0	0	0	0.000778674	0.00115329	0.000965981	0	0	0	6.72745e-05
d__Bacteria;p__Firmicutes;c__Clostridia;o__Lachnospirales;f__Lachnospiraceae;g__[Eubacterium]_hallii_group	0.000667303	0.00191641	0.0012647	0	0	0	0	0	0	0.00011722
d__Bacteria;p__Firmicutes;c__Negativicutes;o__Acidaminococcales;f__Acidaminococcaceae;g__Succiniclasticum	0	0.00258118	0.00123448	0	0	0	0	0	0	0.000271629
d__Bacteria;p__Proteobacteria;c__Gammaproteobacteria;o__Aeromonadales;f__Succinivibrionaceae;g__Succinivibrio	0.00144034	0.000796973	0.00113264	0	0	0	0	0	0	0.000124051
d__Bacteria;p__Firmicutes;c__Bacilli;o__Erysipelotrichales;f__Erysipelotrichaceae;g__[Anaerorhabdus]_furcosa_group	0.000747265	0.00123977	0.000982811	0	0	0	0	0	0	5.41979e-05
ID

## Sheet: Table S3
Table S3. Detailed information of differential pathways between clusters.
Pathway	Clustr	LDA score	p-value
mevalonate pathway II (archaea)	1	2.01171	0.0254453
CMP-pseudaminate biosynthesis	1	2.16016	0.0103796
nitrate reduction I (denitrification)	1	2.11119	0.000372134
formaldehyde assimilation I (serine pathway)	1	2.05311	0.000223984
ethylmalonyl-CoA pathway	1	2.01925	0.000133558
phospholipases	1	2.14751	8.64e-06
adenosylcobalamin biosynthesis II (late cobalt incorporation)	2	2.18386	3.98e-12
cob(II)yrinate a,c-diamide biosynthesis II (late cobalt incorporation)	2	2.0775	3.98e-12
protocatechuate degradation II (ortho-cleavage pathway)	2	2.05512	1.48e-10
palmitate biosynthesis II (bacteria and plants)	2	2.35208	2.93e-05
adenosylcobalamin biosynthesis I (early cobalt insertion)	2	2.28018	4.44e-07
toluene degradation I (aerobic) (via o-cresol)	2	2.29774	3.32e-06
toluene degradation II (aerobic) (via 4-methylcatechol)	2	2.29774	3.32e-06
catechol degradation I (meta-cleavage pathway)	2	2.07436	0.000269407
enterobactin biosynthesis	2	2.49439	1.1e-07
superpathway of sulfur oxidation (Acidianus ambivalens)	2	2.06854	6.75e-10
peptidoglycan biosynthesis V (&beta;-lactam resistance)	2	2.43005	6.17e-08
isopropanol biosynthesis	2	2.54565	2.74e-15
fatty acid salvage	2	2.5337	4.1e-08
TCA cycle IV (2-oxoglutarate decarboxylase)	2	2.7351	1.78e-06
superpathway of glycolysis, pyruvate dehydrogenase, TCA, and glyoxylate bypass	2	2.61623	2.57e-06
superpathway of glyoxylate bypass and TCA	2	2.49692	1.45e-06
L-leucine degradation I	2	2.56301	1.55e-15
glyoxylate cycle	2	2.42277	5.28e-07
N10-formyl-tetrahydrofolate biosynthesis	1	2.67781	3.84e-12
homolactic fermentation	2	2.91575	4.78e-13
glycolysis III (from glucose)	1	2.59779	2.02e-09
superpathway of arginine and polyamine biosynthesis	2	2.53385	1.7e-07
arginine, ornithine and proline interconversion	2	2.43943	9.86e-13
L-arginine biosynthesis I (via L-ornithine)	1	2.76626	2.03e-13
L-arginine biosynthesis II (acetyl cycle)	1	2.77986	9.08e-14
chorismate biosynthesis I	1	2.75912	6.88e-13
superpathway of L-aspartate and L-asparagine biosynthesis	1	2.88562	3.76e-14
biotin biosynthesis I	2	2.54812	9.14e-12
superpathway of branched amino acid biosynthesis	1	2.81787	9.86e-13
Calvin-Benson-Bassham cycle	1	2.61561	7.69e-12
pyruvate fermentation to butanoate	2	2.30808	3.27e-06
coenzyme A biosynthesis I	1	2.70797	1.22e-11
adenosylcobalamin salvage from cobinamide I	1	2.86676	6.63e-15
superpathway of aromatic amino acid biosynthesis	1	2.76227	1.33e-12
L-lysine biosynthesis I	1	2.78683	9.29e-13
superpathway of purine nucleotides de novo biosynthesis II	2	2.49707	1.48e-10
dTDP-L-rhamnose biosynthesis I	1	2.66165	1.35e-09
fatty acid &beta;-oxidation I	2	2.21588	0.00212582
fatty acid elongation -- saturated	2	2.53567	0.000161856
superpathway of fatty acid biosynthesis initiation (E. coli)	2	2.73591	1.16e-13
mixed acid fermentation	2	2.50657	1.71e-06
superpathway of tetrahydrofolate biosynthesis and salvage	2	2.39414	1.62e-11
superpathway of hexuronide and hexuronate degradation	1	2.3121	5.24e-09
D-galacturonate degradation I	1	2.29014	1.22e-05
superpathway of N-acetylglucosamine, N-acetylmannosamine and N-acetylneuraminate degradation	2	2.26527	1.18e-05
gluconeogenesis I	1	2.13647	0.000733337
superpathway of &beta;-D-glucuronide and D-glucuronate degradation	1	2.36999	1.77e-08
L-ornithine biosynthesis	1	2.8235	7.08e-15
glycogen degradation I (bacterial)	1	2.32847	0.00212582
glycogen biosynthesis I (from ADP-D-Glucose)	1	2.78279	6.52e-11
glycolysis I (from glucose 6-phosphate)	2	2.91918	6.47e-13
superpathway of glycolysis and Entner-Doudoroff	2	2.31746	0.000151494
heme biosynthesis I (aerobic)	2	2.2387	0.00029021
heme biosynthesis II (anaerobic)	2	2.51784	6.7e-09
superpathway of hexitol degradation (bacteria)	2	2.58929	6.88e-13
L-histidine degradation I	2	2.54283	4.31e-12
L-histidine biosynthesis	1	2.848	1.35e-14
L-methionine biosynthesis I	2	2.4116	0.000247275
L-isoleucine biosynthesis I (from threonine)	1	2.84814	3.12e-13
superpathway of S-adenosyl-L-methionine biosynthesis	2	2.5321	0.000247275
methanogenesis from acetate	2	2.46885	4.33e-08
methylerythritol phosphate pathway I	1	2.69088	1.01e-10
pentose phosphate pathway (non-oxidative branch)	1	2.81112	3.75e-11
O-antigen building blocks biosynthesis (E. coli)	1	2.50901	4.77e-10
pyruvate fermentation to propanoate I	2	2.56045	7.76e-09
Bifidobacterium shunt	1	2.21689	0.00110826
acetylene degradation	1	2.29636	0.0131726
L-lysine fermentation to acetate and butanoate	1	2.2513	7.52e-14
purine nucleobases degradation I (anaerobic)	2	2.64551	9.29e-13
reductive TCA cycle I	2	2.46478	8.36e-06
superpathway of L-lysine, L-threonine and L-methionine biosynthesis I	2	2.71731	2.58e-08
incomplete reductive TCA cycle	2	2.61602	8.24e-08
superpathway of N-acetylneuraminate degradation	2	2.55771	7.12e-07
hexitol fermentation to lactate, formate, ethanol and acetate	2	2.42485	2.13e-09
pentose phosphate pathway	2	2.16706	0.00319294
peptidoglycan biosynthesis I (meso-diaminopimelate containing)	1	2.66143	1.19e-10
superpathway of phospholipid biosynthesis I (bacteria)	1	2.66116	1.48e-10
superpathway of polyamine biosynthesis I	2	2.46494	3.27e-08
superpathway of histidine, purine, and pyrimidine biosynthesis	2	2.40239	8.08e-07
L-lysine biosynthesis II	2	2.65761	3.27e-08
L-lysine biosynthesis III	1	2.69265	2.55e-12
superpathway of L-isoleucine biosynthesis I	1	2.80765	6.09e-13
aerobic respiration I (cytochrome c)	2	3.07346	3.48e-10
urea cycle	2	2.75417	5.58e-10
biotin biosynthesis II	2	2.406	5.5e-14
4-aminobutanoate degradation V	2	2.41548	8.79e-07
L-lysine biosynthesis VI	1	2.68143	4.43e-11
pyruvate fermentation to acetate and lactate II	1	2.69002	1.42e-09
L-isoleucine biosynthesis II	1	2.91056	1.16e-13
L-isoleucine biosynthesis III	1	2.89019	4.55e-14
L-isoleucine biosynthesis IV	1	2.86146	3.41e-12
superpathway of geranylgeranyl diphosphate biosynthesis II (via MEP)	1	2.68015	1.65e-10
L-arginine biosynthesis III (via N-acetyl-L-citrulline)	1	2.41646	3.69e-05
tetrapyrrole biosynthesis II (from glycine)	2	2.02868	0.00036215
superpathway of L-methionine biosynthesis (by sulfhydrylation)	2	2.47102	5.71e-08
superpathway of L-methionine biosynthesis (transsulfuration)	2	2.59026	0.00036215
glycolysis II (from fructose 6-phosphate)	2	2.97695	4.24e-13
L-glutamate and L-glutamine biosynthesis	1	2.39647	9.15e-05
adenosylcobalamin biosynthesis from cobyrinate a,c-diamide I	1	2.86052	7.08e-15
CDP-diacylglycerol biosynthesis I	1	2.66815	1.83e-10
acetyl-CoA fermentation to butanoate II	1	2.67435	3.91e-07
UMP biosynthesis	1	2.75648	2.13e-12
urate biosynthesis/inosine 5'-phosphate degradation	2	2.59499	7.28e-11
1,4-dihydroxy-2-naphthoate biosynthesis I	2	2.07917	0.00230862
superpathway of menaquinol-8 biosynthesis I	2	2.25796	0.000340055
superpathway of menaquinol-7 biosynthesis	2	2.28942	0.000281101
superpathway of demethylmenaquinol-8 biosynthesis	2	2.14116	0.00174973
superpathway of phylloquinol biosynthesis	2	2.12332	0.00230862
superpathway of menaquinol-11 biosynthesis	2	2.26689	0.000385582
superpathway of menaquinol-12 biosynthesis	2	2.26689	0.000385582
superpathway of menaquinol-13 biosynthesis	2	2.26689	0.000385582
TCA cycle VI (obligate autotrophs)	2	2.50087	6.63e-06
superpathay of heme biosynthesis from glutamate	2	2.38685	0.00026368
superpathway of heme biosynthesis from glycine	2	2.04877	0.000104799
cis-vaccenate biosynthesis	1	2.62956	4.31e-12
stearate biosynthesis II (bacteria and plants)	2	2.79747	1.16e-13
5-aminoimidazole ribonucleotide biosynthesis I	1	2.68911	1.18e-12
5-aminoimidazole ribonucleotide biosynthesis II	1	2.69653	1.05e-12
inosine-5'-phosphate biosynthesis I	1	2.69174	6.47e-12
superpathway of guanosine nucleotides de novo biosynthesis II	2	2.62991	5.74e-13
superpathway of adenosine nucleotides de novo biosynthesis II	1	2.67293	2.27e-10
6-hydroxymethyl-dihydropterin diphosphate biosynthesis I	2	2.44971	4.84e-12
chorismate biosynthesis from 3-dehydroquinate	1	2.71597	9.29e-13
sucrose degradation III (sucrose invertase)	2	2.77866	4.08e-07
superpathway of menaquinol-8 biosynthesis II	2	2.01259	6.14e-06
adenosylcobalamin salvage from cobinamide II	1	2.86037	7.08e-15
superpathway of 5-aminoimidazole ribonucleotide biosynthesis	1	2.69653	1.05e-12
palmitoleate biosynthesis I (from (5Z)-dodec-5-enoate)	2	2.79913	1.24e-13
purine nucleotides degradation II (aerobic)	2	2.62521	7.76e-13
peptidoglycan biosynthesis III (mycobacteria)	1	2.68055	3.55e-11
UDP-N-acetylmuramoyl-pentapeptide biosynthesis II (lysine-containing)	1	2.70827	2.27e-11
UDP-N-acetylmuramoyl-pentapeptide biosynthesis I (meso-diaminopimelate containing)	1	2.65533	1.4e-10
4-deoxy-L-threo-hex-4-enopyranuronate degradation	1	2.34206	2.27e-06
8-amino-7-oxononanoate biosynthesis I	2	2.54957	5.76e-12
pyrimidine deoxyribonucleotides de novo biosynthesis III	2	2.49418	2.44e-13
pyruvate fermentation to acetone	1	2.9867	3.53e-13
superpathway of Clostridium acetobutylicum acidogenic fermentation	2	2.35695	3.4e-06
guanosine nucleotides degradation III	2	2.25881	0.000464658
superpathway of tetrahydrofolate biosynthesis	2	2.54001	5.5e-14
superpathway of L-phenylalanine biosynthesis	2	2.77503	4.52e-09
superpathway of L-tyrosine biosynthesis	2	2.77376	3.89e-09
queuosine biosynthesis	2	2.40318	2.14e-08
starch degradation V	1	2.85428	1.03e-13
thiazole biosynthesis I (E. coli)	1	2.65882	3.53e-13
thiamin salvage II	1	2.81061	1.04e-14
superpathway of glucose and xylose degradation	2	2.07329	0.0189106
TCA cycle V (2-oxoglutarate:ferredoxin oxidoreductase)	2	2.37391	0.000281101
glycerol degradation to butanol	2	2.64968	2.84e-11
L-1,2-propanediol degradation	1	2.27206	4.19e-11
pyruvate fermentation to isobutanol (engineered)	1	2.90253	9.79e-15
pyrimidine deoxyribonucleotides de novo biosynthesis I	2	2.63431	1.24e-13
pyrimidine deoxyribonucleotides de novo biosynthesis II	2	2.36128	7.63e-10
superpathway of pyrimidine ribonucleosides salvage	2	2.69064	1.9e-12
pyrimidine deoxyribonucleotide phosphorylation	2	2.61496	2.3e-13
pyrimidine deoxyribonucleosides salvage	2	2.44556	8.56e-09
superpathway of pyrimidine deoxyribonucleoside salvage	2	2.5988	3.53e-14
superpathway of pyrimidine nucleobases salvage	1	2.74828	2.4e-11
adenosine ribonucleotides de novo biosynthesis	1	2.75119	3.97e-11
adenosine deoxyribonucleotides de novo biosynthesis II	1	2.49977	5.26e-05
guanosine ribonucleotides de novo biosynthesis	1	2.63693	1.26e-10
guanosine deoxyribonucleotides de novo biosynthesis II	1	2.49977	5.26e-05
superpathway of guanosine nucleotides de novo biosynthesis I	2	2.65992	2.16e-13
superpathway of adenosine nucleotides de novo biosynthesis I	1	2.66497	1.93e-10
inosine-5'-phosphate biosynthesis III	2	2.749	1.08e-11
D-fructuronate degradation	1	2.48836	5.51e-07
TCA cycle VII (acetate-producers)	2	2.45971	2.67e-06
superpathway of UDP-glucose-derived O-antigen building blocks biosynthesis	2	2.10099	0.000141758
superpathway of UDP-N-acetylglucosamine-derived O-antigen building blocks biosynthesis	2	2.41415	2.15e-10
cob(II)yrinate a,c-diamide biosynthesis I (early cobalt insertion)	2	2.93597	8.01e-14
taxadiene biosynthesis (engineered)	2	2.91236	1.87e-14
L-arginine biosynthesis IV (archaebacteria)	1	2.76715	2.03e-13
mannan degradation	2	2.25262	1.65e-05
6-hydroxymethyl-dihydropterin diphosphate biosynthesis III (Chlamydia)	2	2.45085	5.76e-12
methylerythritol phosphate pathway II	1	2.69088	1.01e-10
gondoate biosynthesis (anaerobic)	1	2.68081	9.86e-13
oleate biosynthesis IV (anaerobic)	2	2.8459	1.24e-13
superpathway of purine nucleotides de novo biosynthesis I	2	2.52551	5.53e-11
superpathway of L-alanine biosynthesis	1	2.02728	0.00237269
anhydromuropeptides recycling	2	2.72252	1.19e-10
purine ribonucleosides degradation	2	2.318	0.00174973
superpathway of pyrimidine deoxyribonucleosides degradation	1	2.22076	0.00579617
CDP-diacylglycerol biosynthesis II	1	2.66815	1.83e-10
tRNA processing	2	2.03001	0.000309265
peptidoglycan maturation (meso-diaminopimelate containing)	1	3.09374	1.19e-14
superpathway of pyrimidine ribonucleotides de novo biosynthesis	2	2.59961	6.89e-11
superpathway of pyrimidine deoxyribonucleotides de novo biosynthesis (E. coli)	2	2.40537	1.62e-11
aspartate superpathway	2	2.69975	2.21e-07
(5Z)-dodec-5-enoate biosynthesis	2	2.77392	8.24e-13
nitrate reduction VI (assimilatory)	2	2.69895	3.31e-14
phosphatidylglycerol biosynthesis I (plastidic)	1	2.65341	1.56e-10
phosphatidylglycerol biosynthesis II (non-plastidic)	1	2.65341	1.56e-10
mycolate biosynthesis	2	2.85573	1.16e-13
NAD salvage pathway I	1	2.29771	0.00120883
NAD biosynthesis I (from aspartate)	1	2.77422	5.85e-14
TCA cycle VIII (helicobacter)	2	2.69796	5.68e-06
adenosine nucleotides degradation II	2	2.18965	0.00302686
superpathway of L-serine and glycine biosynthesis I	1	2.87991	5.85e-14
sulfate reduction I (assimilatory)	2	2.40821	1.33e-10
superpathway of sulfate assimilation and cysteine biosynthesis	2	2.59365	3.86e-10
TCA cycle I (prokaryotic)	2	2.48134	5.9e-06
superpathway of L-threonine biosynthesis	1	2.70641	9.57e-11
tRNA charging	1	2.6406	4.29e-10
L-tryptophan biosynthesis	1	2.81446	6.63e-15
UDP-N-acetyl-D-glucosamine biosynthesis I	1	2.56451	3.59e-08
L-valine biosynthesis	1	2.84814	3.12e-13
